# Supplementary material for: A Point Mutation in Phytochromobilin synthase Alters the Circadian Clock and Photoperiodic Flowering of Medicago truncatula
Source: Plants (Basel). 2022 Jan 18;11(3):239. doi: 10.3390/plants11030239 (PMC8839385; doi:10.3390/plants11030239)
Supplement: Supplementary file 1 [file plants-11-00239-s001.zip]

Archive with 2 entries (2 files):
- Supplementary_Figures_plants-1520812_17-01-21.pdf
- Supplementary_Tables_plants-1520812.xlsx
