# Supplementary material for: A Point Mutation in Phytochromobilin synthase Alters the Circadian Clock and Photoperiodic Flowering of Medicago truncatula
Source: Plants (Basel). 2022 Jan 18;11(3):239. doi: 10.3390/plants11030239 (PMC8839385; doi:10.3390/plants11030239)
Supplement: Supplementary file 1 [file plants-11-00239-s001.zip › Supplementary_Tables_plants-1520812.xlsx]

## Sheet: Table S1 
Supplementary Table S1: Mapping Statistics for RNAseq of Medicago truncatula WT jester and line#6
BioProject Sample Name	BioProject #	Plant Name	Timepoint	No. of paired-end reads mapped	Percentage aligned
WT_1	PRJNA794171	WT_RepA	ZT2	11561242	83.9
WT_3	PRJNA794171	WT_RepB	ZT2	10568661	83.4
WT_4	PRJNA794171	WT_RepC	ZT2	13731316	85.3
F3	PRJNA794171	line#6_RepA	ZT2	7241728	86.6
F4	PRJNA794171	line#6_RepB	ZT2	11830833	86.1
F6	PRJNA794171	line#6_RepC	ZT2	10729720	85.8

## Sheet: Table S2 
Supplemetary Table S2: Flowering time candidate genes potentially affected in the line #6
Candidate genes	Gene ID	Function in flowering	Flowering time phenotype
HO1
HEME OXYGENASE	Medtr8g019320	Enzyme required for the conversion of heme to biliverdin IX.	Flowers early in Arabidopsis.
		Important for producing a functional phytochrome chromophore.	Flowers late in Pea.
PΦBS
PHYTOCHROMOBILIN SYNTHASE	Medtr5g097080	Enzyme required for the conversion of biliverdin IX to phytochromobilin.	Flowers early in Arabidopsis.
		Important for producing a functional phytochrome chromophore.	Flowers late in Pea.
PHYA
PHYTOCHROME A	Medtr1g085160	Perception of primarily FR light.	Flowers slightly late in Arabidopsis in LDs.
		Important for the stabilisation of CO in Arabidopsis, known to regulate FTs and E1 in legumes but mechanism remains elusive.	Flowers late in Pea.
PHYB
PHYTOCHROME B	Medtr2g034040	Perception of primarily R light.	Flowers early in Arabidopsis in LDs.
		Important for the regulation of shade avoidance.	Flowers early in Pea.
CRY1
CRYPTOCHROME 1	Medtr5g063920	Perception of primarily blue light.	Flowers late in Arabidopsis in blue light
		Important for the stabilisation of CO in Arabidopsis in blue light conditions.
CRY2B
CRYPTOCHROME 2B	Medtr1g043190	Perception of primarily blue light.	Flowers late in Arabidopsis in blue light
	Medtr1g076190	Important for the stabilisation of CO in Arabidopsis in blue light conditions.
PFT1
PHYTOCHROME AND FLOWERING TIME 1	Medtr5g054680	Encodes a nuclear protein that acts downstream of PHYB.	Flowers slightly late in Arabidopsis.
		Important for the regulation of FT mRNA.
GI
GIGANTEA	Medtr1g098160	One of the core genes within the circadian clock.	Late flowering in Arabidopsis.
		Important for CO regulation, and hypocotyl regulation.
FKF1
FLAVIN-BINDING KELCH REPEAT F-BOX 1	Medtr8g105590	LOV/F-box/Kelch-repeat protein with circadian expression.	Late flowering in Arabidopsis.
		Important for degrading CDFs with GI, to regulate CO transcription.
E1
E1 PROTEIN	Medtr2g058520	Repressor of flowering.	Flowers early in soybean.
		Important for repressing FT genes in soybean.
COLk
CONSTANS-like k	Medtr1g110870	Ortholog of Arabidopsis CO an important suppressor of flowering.	Early flowering in Arabidopsis.
FTa1
FLOWERING LOCUS T (a1)	Medtr7g084970	Ortholog of Arabidopsis FT the mobile protein important for the initiation of flowering.	Late flowering in Arabidopsis.
FTb1
FLOWERING LOCUS T (b1)	Medtr7g006630	Ortholog of Arabidopsis FT the mobile protein important for the initiation of flowering.	Late flowering in Arabidopsis.
FTb2
FLOWERING LOCUS T (b2)	Medtr7g006690	Ortholog of Arabidopsis FT the mobile protein important for the initiation of flowering.	Late flowering in Arabidopsis.

## Sheet: Table S3
Supplementary Table S3: Genes containing SNP variants within 2MB of MtPΦBS gene in line #6
GeneID	DescriptionV4.2	Location	Position within gene	Nature of variant	resaon for simissal
Medtr5g093770	co-chaperone GrpE family protein	40939973- 40943162	3rd exon of 5	G to A, Leu – Leu	No change of amino acid, therefore no effect of protein function
Medtr5g097510	nuclear protein Es2	42718939- 42721492	1st exon of 1	C to T, Pro to Leu.	ES2 or DGCR14, is a protein involved in mRNA splicing and nervous system development in animals. There is no literature that indicates that any of the plant orthologues are known to have an important function.

## Sheet: Table S4
Supplementary Table S4: List of primers used in this work.
Primer name	Primer sequence	Primer use
BE187590_F	CAATTGTCCGGTCTGCTCTTCC	p0bs/Jester cross conformation.
BE187590_R	ATGCGGATAGAAGGGCTGATGA	p0bs/Jester cross conformation.
6M23L_F	TTAATGTTAGAGATTGAAGGTGAGAGAAAC	p0bs/Jester cross conformation.
6M23L_R	GTTAGTTTACCACTTTTGAGTAGTGTAAGCAC	p0bs/Jester cross conformation.
MTIC51_F	AGTATAGTGATGAAGTGGTAGTGAACA	p0bs/Jester cross conformation.
MTIC51_R	ACAAAAACTCTCCCGGCTTT	p0bs/Jester cross conformation.
PΦBS_Snp_F	ACCATACCTGCATCCAAGGC	PΦBS SNP detection in p0bs.
PΦBS_Snp_R	TGCATGCACTGTACACGTGT	PΦBS SNP detection in p0bs.
MtFTa1_F	CTAGCAGTAGGAATCCACTAGC	PΦBS SNP detection in p0bs.
MtFTa1_R	GTGAATCAGGATCCACCATA	qPCR primers
MtFtb1_F	TCAATGAACCCTCTTGTGGTTT	qPCR primers
MtFtb1_R	CCTCATATTAGGGTTACTAGGGC	qPCR primers
MtFtb2_F	AACAAATCCTCTTGTTGTTG	qPCR primers
MtFtb2_R	CTTGGTGCATCAGGATTCA	qPCR primers
MtPΦBS_F	CCTCTCTCCATACCCACTTGC	qPCR primers
MtPΦBS_R	TTCAGCACTCCTTTACCATCCT	qPCR primers
MtFKF1_F	CTCAACTGGGTATCGTGCTCA	qPCR primers
MtFKF1_R	ACACAACGACTGGATCCACC	qPCR primers
MtE1_F	ACGACAACAAGGGATCAGTGT	qPCR primers
MtE1_R	TCTGCAGCCAACAAGAGTCT	qPCR primers
MtFULa_F	CACTGGCCCAACTTGAGCAG	qPCR primers
MtFULa_R	CGTTGCCATGGGTTTGACTT	qPCR primers
B3-FUL2_F	CCTGTGTTAAGCCCTCCCAG	qPCR primers
B3-FUL2_R	CTTTGCCAGCTTGTTCCACC	qPCR primers
MtPDF2_F	GTGTTTTGCTTCCGCCGTT	qPCR primers
MtPDF2_R	CCAAATCTTGCTCCCTCATCTG	qPCR primers
MtLHY_F	TTGGAAGGAGGTGTCTGAAGAGG	qPCR primers
MtLHY_R	GTGCCTGGTCACAATTACAAATGC	qPCR primers
MtTOC1_F	AAATGCTGCTTCTGTTGAGGAACC	qPCR primers
MtTOC1_R	CTGATGACTCCCTAACCCCAATCC	qPCR primers
MtGI_F	TCTCCTGAAACTCAACCATGTTCTG	qPCR primers
MtGI_R	TGCTGGCGAGGCTGATACAAC	qPCR primers
MtLUXa_F	GAGTATGATGTCAATGCCGCCTATG	qPCR primers
MtLUXa_R	GCTAGAACCACCAGAAGGAGGAG	qPCR primers
MtPHYA_F	AAGATAACTGGATGGAAGCGAGAGG	qPCR primers
MtPHYA_R	CCGAGAGAGAAAACCAAAAGGAACC	qPCR primers
MtPHYB_F	TGCTTAGAGTGGAACAATGCTATGG	qPCR primers
MtPHYB_R	AACCCTTCAACTGACAGAAACTACC	qPCR primers
Tnt1-F1	TCCTTGTTGGATTGGTAGCCAACTTTGTTG	Detection of NF4032 Tnt1 insertion
NF4032_F	CAACATCAGGGATTCATCGTGTG	Detection of NF4032 Tnt1 insertion
NF4032_R	GAGCCCATATTGTACCACTTGTTG	Detection of NF4032 Tnt1 insertion
